# Supplementary material for: Phytochemical Screening and Antioxidant Activity of Seven Native Species Growing in the Forests of Southern Chilean Patagonia
Source: Molecules. 2021 Nov 6;26(21):6722. doi: 10.3390/molecules26216722 (PMC8587661; doi:10.3390/molecules26216722)
Supplement: Supplementary file 1 [file molecules-26-06722-s001.zip]

Archive with 1 entries (1 files):
- molecules-1422650-supplementary.pdf
